# Supplementary material for: Ex vivo observation of granulocyte activity during thrombus formation
Source: BMC Biol. 2022 Feb 7;20:32. doi: 10.1186/s12915-022-01238-x (PMC8819951; doi:10.1186/s12915-022-01238-x)
Supplement: Supplementary file 9 — Additional file 9: Additional Table 3. Individual data values for Figs. 1, 2, 3, 5, S3, S6, S7, S8, S9, S11, S14. [file 12915_2022_1238_MOESM9_ESM.xlsx]

## Sheet: Table 1
	Velocities				Trajectories			Thrombus Area	Average Number
Anticoagulant	Min	Max	Ave	Slow	Min	Max	Mean
EGTA	0.0607957	0.273173	0.200821		6.09648	178.424	30.564	6.19577
	0.096951	0.421828	0.339887		47.073	184.205	120.549	2.0974
	0.0572934	0.397695	0.371216		39.1412	301.501	96.695	2.39766
	0.0644061	0.316319	0.23279		15.0852	164.72	44.3842	1.71601
	0.0961497	0.426924	0.37568		46.8417	278.37	120.641	5.43498
Citrate	0.120489	0.528631	0.32456		36.9809	205.454	36.9809	21.9628
	0.0811729	0.463421	0.254636		22.5057	193.383	104.279	17.0448
	0.00509937	0.258346	0.385678		13.8065	274.84	53.7674	23.9584
	0.0275499	0.291701	0.291821		14.9185	276.119	36.6896	18.1023
	0.103447	0.534931	0.386227		34.036	251.902	94.3128	23.912
Citrate Recal	0.0192128	0.249261	0.136213	40	37.139	275.118	81.0891	14.9601	0.266667
	0.0258805	0.350137	0.119147	18.1818	24.0149	318.896	159.006	19.6632	0.733333
	0.0232572	0.337933	0.155613	16.6667	30.5913	490.897	205.238	15.7109	0.566667
	0.0212572	0.26764	0.123561	16.705	25.0515	268.113	97.3747	17.1341	0.330009
	0.026071	0.359955	0.149132	36.3389	35.6992	454.587	199.701	21.9319	0.716351
Heparin	0.0240634	0.25963	0.0996762	9.61538	11.891	395.716	135.891	8.89194	2.35
	0.0132871	0.225378	0.0818292	16.6667	29.0545	407.945	147.376	9.70742	1.47368
	0.0164848	0.314295	0.105793	20	27.8704	396.862	129.296	10.6436	1.05
	0.0130688	0.249331	0.0902095	13.0244	15.0582	394.734	130.126	9.04372	1.08564
	0.0197153	0.291907	0.111874	19.9988	30.7476	405.776	145.075	10.4729	2.16671
Hirudin	0.0412241	0.337795	0.135565	3.57143	8.8434	450.415	167.931	17.3297	2.05263
	0.0154694	0.337911	0.109026	13.3333	36.0254	498.513	254.743	9.32388	1.14286
	0.00882308	0.34998	0.10321	22.2222	34.6754	458.148	226.248	12.099	0.875
	0.0157749	0.339499	0.0982339	9.72417	13.919	448.598	179.93	9.59675	0.179326
	0.0354185	0.344808	0.128922	20.0626	38.9788	490.767	252.276	16.2391	1.24192

## Sheet: Fig1_O
Average Neutrophil Velocities
0.13818	0
0.200386	0
0.108388	0
0.116428	0
0.142275	0
0.208482	0
0.076816	0
0.142275	0
0.09324	0
0.140273	0
0.228378	0
0.058208	0
0.072572	0
0.189291	0
0.166489	0
0.212369	0
0.266102	0
0.107048	0
0.055914	0
0.079377	0
0.078085	0
0.167656	0
0.170313	0
0.226293	0
0.15284	0
0.118876	0
0.295527	0
0.183394	0
0.152699	0
0.263445	0
0.183007	0
0.263445	0
0.075	0
0.116423	0
0.11331	0
0.249798	0
0.114572	0
0.2073	0
0.134428	0
0.118064	0
0.093958	0
0.087692	0
0.185126	0
0.133954	0
0.049812	0
0.036822	0
0.070648	0
0.130576	0
0.163197	0
0.295778	0
0.159721	0
0.196991	0
0.090623	0
0.18965	0
0.168407	0
0.048824	0
0.180183	0
0.238509	0
0.137495	0
0.214375	0
0.190423	0
0.129982	0
0.138162	0
0.251603	0
0.177942	0
0.129982	0
0.14109	0
0.11605	0
0.125686	0
0.140311	0
0.08635	0
0.182495	0
0.148799	0
0.178821	0
0.144517	0
0.293312	0
0.148991	0
0.095372	0
0.115218	0
0.267252	0
0.104649	0
0.226533	0
0.177803	0
0.056552	0
0.165153	0
0.167237	0
0.211921	0
0.165624	0
0.240702	0
0.216357	0
0.120158	0
0.095537	0
0.12822	0
0.140199	0
0.148145	0
0.135301	0
0.123077	0
0.163018	0
0.138547	0
0.048598	0
0.048818	0
0.134558	0
0.138547	0
0.048598	0
0.048818	0
0.10437	0
0.020923	0
0.034459	0
0.153719	0
0.068489	0
0.14337	0
0.095541	0
0.106454	0
0.207482	0
0.17068	0
0.260309	0
0.254597	0
0.26996	0
0.147711	0
0.281838	0
0.153268	0
0.093045	0
0.187481	0
0.108272	0
0.084503	0
0.115774	0
0.132099	0
0.121702	0
0.07877	0
0.112902	0
0.132339	0
0.168677	0
0.042671	0
0.168586	0
0.171297	0
0.129306	0
0.062411	0
0.125134	0
0.109187	0
0.02486	0
0.197799	0
0.124363	0
0.091949	0
0.172164	0
0.086041	0
0.045115	0
0.031157	0
0.130269	0
0.120655	0
0.110415	0
0.120714	0
0.139011	0
0.085496	0
0.250497	0
0.254597	0
0.107315	0
0.129064	0
0.12059	0
0.119981	0
0.11223	0
0.115641	0
0.120205	0
0.10762	0
0.066143	0
0.11837	0
0.24975	0
0.021655	0
0.078832	0
0.10463	0
0.165873	0
0.169071	0
0.16124	0
0.07133	0
0.126955	0
0.111243	0
0.136872	0
0.222852	0
0.015146	0
0.030526	0
0.096172	0
0.13647	0
0.157596	0
0.122742	0
0.029977	0
0.267577	0
0.129776	0
0.129776	0
0.153384	0
0.172702	0
0.117213	0
0.172702	0
0.127987	0
0.12971	0
0.102351	0
0.170601	0
0.154595	0
0.019207	0
0.075771	0
0.18009	0
0.082192	0
0.148652	0
0.215163	0
0.141766	0
0.110172	0
0.089857	0
0.11996	0
0.093352	0
0.052715	0
0.135412	0
0.062013	0
0.149648	0
0.152613	0
0.114613	0
0.061433	0
0.235869	0
0.088012	0
0.018837	0
0.122953	0
0.145435	0
0.098341	0
0.0822	0
0.153693	0
0.081231	0
0.027835	0
0.106105	0
0.063021	0
0.066785	0
0.2058	0
0.107669	0
0.099258	0
0.070458	0
0.135757	0
0.198045	0
0.109034	0
0.146582	0
0.105104	0
0.099668	0
0.06652	0
0.068542	0
0.115088	0
0.173527	0
0.154932	0
0.169022	0
0.077796	0
0.100322	0
0.036394	0
0.128297	0
0.216701	0
0.167012	0
0.126939	0
0.209302	0
0.142874	0
0.018733	0
0.078607	0
0.224117	0
0.203267	0
0.149582	0
0.124922	0
0.085478	0
0.271131	0
0.166728	0
0.183719	0
0.187326	0
0.166666	0
0.124681	0
0.159345	0
0.234406	0
0.293275	0
0.141078	0
0.159661	0
0.066618	0
0.187103	0
0.057829	0
0.121911	0
0.07216	0
0.08173	0
0.174653	0
0.223648	0
0.076835	0
0.110705	0
0.051782	0
0.138721	0
0.159004	0
0.130275	0
0.27694	0
0.164928	0
0.169462	0
0.062673	0
0.027515	0
0.0633	0
0.113817	0
0.044567	0
0.128976	0
0.041448	0
0.033695	0
0.026193	0
0.028881	0
0.023729	0
0.124033	0
0.02243	0
0.077951	0
0.158316	0
0.264642	0
0.014926	0
0.073648	0
0.122713	0
0.089465	0
0.046957	0
0.135205	0
0.120336	0
0.082874	0
0.186801	0
0.137117	0
0.136108	0
0.213038	0
0.265117	0
0.255241	0
0.252532	0
0.104971	0
0.147316	0
0.224345	0
0.071515	0
0.165608	0
0.22924	0
0.051288	0
0.055475	0
0.173795	0
0.214062	0
0.146264	0
0.137044	0
0.233017	0
0.099619	0
0.227832	0
0.180227	0
0.192523	0
0.219503	0
0.16082	0
0.150815	0
0.165762	0
0.147001	0
0.04972	0
0.14228	0
0.13036	0
0.099714	0
0.029337	0
0.067646	0
0.271209	0
0.07484	0
0.134291	0
0.174824	0
0.240714	0
0.124892	0
0.287677	0
0.160844	0
0.169678	0
0.171277	0
0.080198	0
0.293237	0
0.167781	0
0.059805	0
0.120759	0
0.14755	0
0.067273	0
0.116507	0
0.151369	0
0.069693	0
0.225399	0
0.222002	0
0.103358	0
0.10086	0
0.109473	0
0.134193	0
0.1267	0
0.108363	0
0.055594	0
0.151766	0
0.148328	0
0.148954	0
0.162063	0
0.193902	0
0.093099	0
0.037458	0
0.116169	0
0.179374	0
0.041072	0
0.11579	0
0.177394	0
0.062477	0
0.170726	0
0.119157	0
0.108017	0
0.023405	0
0.055217	0
0.147028	0
0.102031	0
0.188942	0
0.170017	0
0.048237	0
0.010346	0
0.025578	0
0.140777	0
0.172716	0
0.180852	0
0.139813	0
0.049662	0
0.097998	0
0.087497	0
0.048162	0
0.175613	0
0.079047	0
0.271021	0
0.053264	0
0.130561	0
0.048025	0
0.084742	0
0.1227	0
0.117128	0
0.05775	0
0.088518	0
0.033668	0
0.078621	0
0.074057	0
0.165435	0
0.173035	0
0.147847	0
0.135315	0
0.10999	0
0.136489	0
0.120659	0
0.151531	0
0.20907	0
0.09388	0
0.100686	0
0.141424	0
0.072381	0
0.140557	0
0.233679	0
0.11887	0
0.253568	0
0.094568	0
0.034606	0
0.182517	0
0.222909	0
0.162008	0
0.058256	0
0.079504	0
0.058592	0
0.091669	0
0.025718	0
0.061726	0
0.158687	0
0.03014	0
0.078258	0
0.051557	0
0.020757	0
0.033454	0
0.082989	0
0.044048	0
0.065892	0
0.067546	0
0.172461	0
0.072817	0
0.09075	0
0.138029	0
0.09075	0
0.03147	0
0.061327	0
0.143546	0
0.110119	0
0.155557	0
0.077498	0
0.102709	0
0.139302	0
0.052543	0
0.069226	0
0.483006	1
0.169009	0
0.048863	0
0.058281	0
0.126421	0
0.050344	0
0.019256	0
0.116262	0
0.026631	0
0.084437	0
0.031431	0
0.135556	0
0.134605	0
0.122084	0
0.085205	0
0.077961	0
0.087599	0
0.013803	0
0.18809	0
0.042288	0
0.083503	0
0.118402	0
0.112394	0
0.065332	0
0.059742	0
0.128625	0
0.100154	0
0.064136	0
0.077879	0
0.032132	0
0.081209	0
0.065575	0
0.094285	0
0.053699	0
0.083673	0
0.136034	0
0.145518	0
0.144829	0
0.147908	0
0.125162	0
0.136768	0
0.160395	0
0.126105	0
0.035029	0
0.054787	0
0.03351	0
0.068629	0
0.082892	0
0.092987	0
0.10277	0
0.064981	0
0.092987	0
0.128977	0
0.054787	0
0.132103	0
0.049952	0
0.020746	0
0.051375	0
0.03911	0
0.063178	0
0.097453	0
0.040487	0
0.100761	0
0.041035	0
0.06053	0
0.051092	0
0.06053	0
0.086756	0
0.12887	0
0.0292	0
0.086696	0
0.052779	0
0.021685	0
0.104271	0
0.068089	0
0.13135	0
0.078993	0
0.064776	0
0.02798	0
0.080233	0
0.041262	0
0.105614	0
0.036594	0
0.104675	0
0.020993	0
0.050619	0
0.017669	0
0.116573	0
0.086153	0
0.027435	0
0.164995	0
0.086153	0
0.100737	0
0.101666	0
0.037301	0
0.053535	0
0.196545	0
0.082825	0
0.057841	0
0.080022	0
0.176146	0
0.196545	0
0.147629	0
0.176146	0
0.098844	0
0.065906	0
0.053535	0
0.013805	0
0.106244	0
0.060873	0
0.099889	0
0.10583	0
0.098753	0
0.015834	0
0.02258	0
0.030316	0
0.03175	0
0.024068	0
0.066303	0
0.052825	0
0.106801	0
0.055128	0
0.03175	0
0.035317	0
0.059633	0
0.015635	0
0.03313	0
0.070988	0
0.243354	0
0.076653	0
0.043438	0
0.100047	0
0.098155	0
0.097792	0
0.117209	0
0.036551	0
0.03513	0
0.076472	0
0.183134	0
0.152105	0
0.093369	0
0.102809	0
0.118548	0
0.043768	0
0.120727	0
0.193708	0
0.079048	0
0.134294	0
0.133646	0
0.246612	0
0.132845	0
0.230194	0
0.150221	0
0.223941	0
0.145355	0
0.081369	0
0.06298	0
0.216836	0
0.18884	0
0.260544	0
0.157217	0
0.106617	0
0.165457	0
0.074043	0
0.071221	0
0.076368	0
0.114699	0
0.089163	0
0.105197	0
0.098752	0
0.188041	0
0.296798	0
0.184372	0
0.099536	0
0.155044	0
0.142672	0
0.26845	0
0.034203	0
0.139296	0
0.09718	0
0.214526	0
0.016999	0
0.201979	0
0.029559	0
0.123657	0
0.273066	0
0.1767	0
0.098898	0
0.145379	0
0.048614	0
0.103545	0
0.107578	0
0.148131	0
0.192011	0
0.13432	0
0.073371	0
0.087118	0
0.142061	0
0.126751	0
0.07454	0
0.111929	0
0.216169	0
0.206184	0
0.200446	0
0.137501	0
0.104176	0
0.077606	0
0.176305	0
0.155206	0
0.103239	0
0.029558	0
0.096983	0
0.088339	0
0.124223	0
0.047765	0
0.054701	0
0.110182	0
0.207207	0
0.108786	0
0.028123	0
0.056546	0
0.18251	0
0.228431	0
0.136622	0
0.15205	0
0.127193	0
0.152177	0
0.080701	0
0.139713	0
0.262869	0
0.196869	0
0.126425	0
0.158746	0
0.113959	0
0.113479	0
0.050901	0
0.105213	0
0.096927	0
0.174807	0
0.068549	0
0.077623	0
0.123798	0
0.292947	0
0.107918	0
0.1866	0
0.079009	0
0.276472	0
0.148339	0
0.119627	0
0.142694	0
0.087137	0
0.101446	0
0.141089	0
0.094993	0
0.087601	0
0.161916	0
0.05487	0
0.119265	0

## Sheet: Fig2
Velocities													NC Number													Slow NC Percentage, %
Healthy			MPO			Fucoidan			LPS				Healthy			MPO			Fucoidan			LPS				Healthy			MPO			Fucoidan			LPS
10	20	30	10	20	30	10	20	30	10	20	30		0	3	1	3	3	4	3	8	8	3	5	20		5.46	12.6761	8.86076	35.48	40	35	0	0	0	45.83	80	98.53
0.0661116	0.105069	0.0550451	0.0617784	0.0753396	0.0379544	0.0742432	0.0687323	0.087329	0.0833836				0	0	3	3	3	5	4	5	5	4	12	10		0	5.88235	33.3333	65.22	70	63	7.14	10	15	45.83	90	95
0.0545009	0.119294	0.0338376	0.0747592	0.120554	0.0604116	0.110976	0.0590807	0.103933	0.0947508				0	3	2	4	3	5	1	2	2	3	3	12		0	14.29	25	71.74	80	70	11.63	15	15	50	75	90
0.0864311	0.0782509	0.0512319	0.0934874	0.0634782	0.0746453	0.0941521	0.185847	0.0940618	0.0825581				0	2	2	5	4	4	6	8	8	16	2	25		0	7.895	25.26	73.1156	80.4119	71.1198	1.46358	2.10842	2.91773	45.2011	87.7086	98.1018
0.073148	0.0828944	0.0414859	0.159648	0.160116	0.0365525	0.123262	0.0993377	0.0974683	0.162671				0	3	3	6	4	6	10	6	6	4	12	12		0	15.5698	22.226	41.562	46.4258	40.8113	11.0185	14.55	17.0398	49.1383	75.217	91.098
0.0721772	0.0923599	0.074424	0.0388395	0.043187	0.0685722	0.105244	0.102963	0.0966944	0.0787334				2	2	7	1	5	5	6	4	4	3	2	12		0	17.1659	14.65
0.0721772	0.0610222	0.0594774	0.0568282		0.0682802	0.0964542	0.15129	0.103958	0.169848				3	3	6	6	5	3	0	8	8	5	0	20		0	12.249	28.3659
0.0800455	0.0536627	0.0794455	0.0934874			0.0849932	0.106191	0.103137	0.0845558				0	2	5	5	6	6	3	6	6	2	6	4		0	8.1595	19.659
0.0800455	0.0775823	0.136134	0.13599			0.0775994	0.0928765	0.118163	0.0908743				3	2	3	2	6	4	3	1	1	4	5	8		3.2	10.126	28.156
	0.0721617	0.0748652	0.0334689			0.0364582	0.127182	0.114865	0.125828				2	2	2	4	5	5	6	1	1	4	3	8		1.2	12.022	21.156
	0.0968934					0.0669328	0.110359	0.0658141	0.0749542				1	1	1											0	4.026	7.14
	0.119895					0.0990148	0.131677	0.0583904	0.147471				0	1	2
	0.0707345					0.0936626	0.109029	0.0741389	0.0836055				1	2	0
	0.0838813						0.126275	0.106787	0.0571359				0	2	0											Thrombus Area, % of FOV
	0.0997831						0.0928786	0.094385	0.0825444				0	2	0											Healthy			MPO			Fucoidan			LPS
	0.048325						0.106809	0.101926	0.0549022				1	1	0											2.25601	0.902176	0.602722	15.2683	16.9796	14.687	6.9191	13.1668	7.13577	11.9957	7.00989	16.6088
	0.110152						0.0974683	0.118066	0.0959688				1	1	0											8.37135	0.739288	0.89798	17.6262	7.15105	14.2223	9.98383	1.04561	2.45743	2.2995	22.7322	10.6819
	0.077564						0.0818049	0.113114	0.0483655				0	1	1											8.37135	1.19095	1.16501	17.8108	11.9568	13.4872	0.544739	5.31349	4.23889	6.87141	9.12895	16.1453
	0.077564						0.0865557	0.130503	0.0716582				1	1	0											4.29077	0.737	0.60463	8.34161	18.7546	13.5101	29.3243	5.06744	8.39386	30.7491	2.23999	28.9486
	0.115993							0.121627	0.0812529				1	2	0											4.88205	0.583649	0.669098	9.45055	18.6916	15.6406	36.3594	15.6853	15.4694	9.99184	5.73921	12.0033
	0.115993							0.130088	0.0633488				0	1	0											4.20914	1.06621	0.685883	9.33343	14.8613	15.984	8.32176	10.1196	9.6344	1.44005	4.22592	30.7484
	0.115993							0.0918287					0	1	0											4.00124	3.15895	3.73077	15.0959	12.489	17.0952	3.54462	12.9791	11.0176	7.98683	5.48401	18.6562
	0.0591142							0.0776051					0	2	1											6.44989	4.30183	5.31769	9.20412	15.4183	17.4095	1.09596	15.1127	8.1974	2.76031	4.75159	5.52177
	0.0859152							0.0983716					0	0	1											6.21719	2.52495	3.98674	2.94496	16.1083	13.0737	3.87077	3.45917	3.45039	5.93681	5.43861	6.84319
	0.0467175												0	2	2											6.06651	1.28822	1.62201	9.21899	15.7116	15.8287	11.2736	3.28178	3.06778	4.90608	9.15146	17.3531
													0	0	1											1.88637	0.525284	29.5116
													0	0	1											4.73747	30.0217	33.0341
													0	1	2											3.11623	0.833511	0.757599
													0	0	1											2.68211	28.5992	33.3546
													0	0	0											4.83055	1.09482	29.1943
																										1.36986	1.371	1.05934
																										5.40466	33.1116	35.8917
																										3.54881	1.4183	31.4034
																										7.69691	1.35307	21.487
																										5.14145	28.9017	37.178
																										2.79198	0.508881	0.258255
																										2.05841	45.9049	0.025177
																										1.3546	0.910568	0.084686
																										2.57835	0.977707	0.025177
																										5.35812	1.09978	0.42038
																										7.32384	0.822067	0.157928
																										3.79677	0.822067	0.157928
																										4.96483	0.63858	49.2924
																										2.24686	0.690842	0.599289
																										3.18718	0.525665	0.212479

## Sheet: Fig3I
Pearson Correlation Criteria
CD66	CD11b	DiOC6
0.15	0.5	0.38
0.28	0.53	0.66
0.37	0.7	0.34
0.52	0.81	0.59
0.63	0.72	0.2
0.4	0.76	0.66
0.62	0.57	0.44
0.5	0.82	0.78
0.63	0.59	0.55
0.21	0.84	0.42
0.42		0.63
0.55		0.61
0.41		0.57
0.5		0.51
0.52
0.56
0.38
0.54
0.68

## Sheet: Fig5_WAS
NC Velocities, um/s								NC Numbers, cells per FOV								NC Number/Thr. Area, cells/%								Thr. Area, % of FOV								Slow NC Percentage, % of NCs
WAS				Healthy				WAS				Healthy				WAS				Healthy				WAS				Healthy				WAS				Healthy
10 min	20 min	30 min		10 min	20 min	30 min		10 min	20 min	30 min		10 min	20 min	30 min		10 min	20 min	30 min		10 min	20 min	30 min		10 min	20 min	30 min		10 min	20 min	30 min		10 min	20 min	30 min		10 min	20 min	30 min
0.042561	0.023927	0.086941		0.06049	0.10077	0.02345		1	7	9		0	3	1		0.2603	0.8937	1.2967		0.132963	0.111326	0.191075		3.8414	7.83272	6.94046		2.25601	0.902176	0.602722		0	60	100		5.46	12.6761	8.86076
0.089972	0.06021	0.036165		0.09248	0.07625	0.07124		0	6	6		0	0	3		0	0.6015	1.8921		0.120559	0.112388	0.254074		4.64058	9.97429	3.17116		8.37135	0.739288	0.89798		33.3333	65	33.3333		0	5.88235	33.3333
0.043144	0.026674	0.069684		0.09962	0.06254	0.12116		0	4	3		0	3	2		0	0.6548	0.327		0.283644	0.196916	0.285187		4.4796	6.10886	9.1732		8.37135	1.19095	1.16501		33.3333	65	33.3333		0	14.29	25
0.035738	0.031281	0.080544		0.06183	0.0259	0.11513		0	2	3		0	2	2		0	0.2293	1.2108		0.252407	0.164341	0.206037		3.88527	8.72307	2.47765		4.29077	0.737	0.60463		44.4444	25	46.875		0	7.895	25.26
0.063423	0.037265	0.059848		0.09087	0.05445	0.11464		0	4	4		0	3	3		0	0.9836	1.3691		0.316882	0.170091	0.286927		3.56598	4.06685	2.92168		4.88205	0.583649	0.669098		0	14.2857	30.4348		0	15.5698	22.226
0.048318	0.060949	0.047351		0.10059	0.09082	0.09641		0	5	9		2	2	7		0	0.9066	1.4296		0	0.152409	0.0977056		3.4256	5.51491	6.29539		4.20914	1.06621	0.685883		0	0	15.3846		0	17.1659	14.65
0.075202	0.055762	0.027174		0.07225	0.0539	0.13479		0	6	6		3	3	6		0	0.9956	1.713		0.178039	0.166145	0.0835501		4.9881	6.02646	3.50266		4.00124	3.15895	3.73077		33.3333	54.5455	43.9024		0	12.249	28.3659
0.04917	0.028624	0.029326		0.04846	0.09641	0.10916		0	4	3		0	2	5		0	1.5053	0.5534		0	0.241815	0.162486		3.3783	2.65732	5.42107		6.44989	4.30183	5.31769						0	8.1595	19.659
0.066672	0.048553	0.022632		0.06782	0.10607	0.05043		0	3	5		3	2	3		0	0.4812	0.8285		0	0.126286	0.167765		3.44009	6.23474	6.03523		6.21719	2.52495	3.98674						3.2	10.126	28.156
0	0.03343	0.048246		0.05174	0.06254	0.03557		0	1	5		2	2	2		0	0.8467	8.8562		0.0861834	0.309643	0.283681		1.25008	1.18103	0.564575		6.06651	1.28822	1.62201						1.2	12.022	21.156
0	0.017508	0.052222		0.09129	0.0755	0.11173		0	0	0		1	1	1		0	0	0		0	0.329782	0.435708		1.07155	2.46506	1.80321		1.88637	0.525284	29.5116						0	4.026	7.14
0.0806	0.035713	0.042007		0.0805	0.07104	0.09448		0	0	1		0	1	2		0	0	0.7133		0	0.234413	0.420993		2.29034	2.66266	1.4019		4.73747	30.0217	33.0341
0.0152	0.052451	0.027716		0.05455	0.0699	0.10895		0	0	1		1	2	0		0	0	0.9907		0.243696	0.610868	0.173882		9.30901	2.11487	1.00937		3.11623	0.833511	0.757599
0.0503	0.027062	0.036402		0.09714	0.09061	0.09749		0	0	1		0	2	0		0	0	0.7751		0	0.210338	0		6.73065	1.81961	1.29013		2.68211	28.5992	33.3546
0.042561	0.046081	0.046862		0.07754	0.07945	0.04607		1	0	1		0	2	0		1.0452	0	0.6065		0	0	0		0.956726	2.88773	1.64871		4.83055	1.09482	29.1943
0.089972	0.03926	0.013297		0.06907	0.07755	0.03226		0	1	1		1	1	0		0	0.3646	0.5688		0.228667	0.242928	0.179416		1.52092	2.74277	1.75819		1.36986	1.371	1.05934
0.043144	0.072684	0.054618		0.10995	0.10299	0.09164		0	1	0		1	1	0		0	0.7325	0		0	0.239445	0.216023		2.88658	1.36528	1.67809		5.40466	33.1116	35.8917
0.025738	0.036178	0.07068		0.108915	0.06725	0.08853		0	0	0		0	1	1		0	0	0		0.424938	0.54531	0.44704		1.89934	2.61345	0.624466		3.54881	1.4183	31.4034
0.063423	0.038639	0.054148		0.0681	0.08984	0.09992		0	1	0		1	1	0		0	0.479	0		0	0.414479	0.22373		0.469971	2.08778	1.66435		7.69691	1.35307	21.487
0.048318	0.021754	0.077827		0.06933	0.05307	0.09715		0	1	1		1	2	0		0	0.1843	1.7476		0.137112	0.461738			0.3617	5.4263	0.5722		5.14145	28.9017	37.178
0.075202	0.037286	0.064035		0.0813367	0.02244	0.08463		0	7	5		0	1	0		0	2.2517	6.5963		0.120288	0	0.198016		4.0493	3.1087	0.758		2.79198	0.508881	0.258255
0.04917	0.041851	0.072472		0.10604	0.09256	0.1161		0	4	8		0	1	0		0	1.9967	5.9581		0	0.210422	0.0691436		0.9711	2.0033	1.3427		2.05841	45.9049	0.025177
0.066672	0.043185	0.057176		0.08152	0.01979	0.10159		0	5	10		0	2	1		0	0.5857	7.7286		0.131996	0.288779	0.181331		6.7763	8.5365	1.2939		1.3546	0.910568	0.084686
0.0652	0.0732	0.061474		0.09178	0.09025	0.06724		1	3	5		0	0	1		0.1431	0.4742	6.0842		0.117701	0.0949041	0.14914		6.9893	6.3265	0.8218		2.57835	0.977707	0.025177
0.0925	0.045099	0.041901		0.07178	0.06258	0.07691		0	6	6		0	2	2		0	0.5672	4.2076		0	0.125434	0.350788		11.28	10.578	1.426		5.35812	1.09978	0.42038
0.0902	0.0654	0.035905		0.11485	0.04119	0.05687		1	3	6		0	0	1		0.2271	1.042	28.436		0.0852113	0.266393	0.138437		4.4042	2.8792	0.211		7.32384	0.822067	0.157928
0.0262	0.0617	0.050557		0.0733	0.05668	0.06943		0	8	2		0	0	1		0	0.7918	2.1821		0	0.233328	0.145438		5.3291	10.104	0		3.79677	0.822067	0.157928
0.045	0.0304	0.056084		0.0706	0.07269	0.08242		1	2	6		0	1	2		0.11	0.2035	3.3006		0	0.108284	0.0664463		9.0927	9.8282	0		4.96483	0.63858	49.2924
0.0279	0.0554	0.08884			0.07476	0.07961		1	11	6		0	0	1		0.1436	0.5262	0.2518		0.141089	0.156509	0.151423		6.9659	20.906	0		2.24686	0.690842	0.599289
0.0642	0.034	0.085637			0.05702	0.10371		0	9	2		0	0	0		0	1.7461	1.273		0.232377	0.0723675			0	5.15442	0		3.18718	0.525665	0.212479
0.0325	0.0435	0.027035			0.03472	0.12687		7	4	10						0	1.148	2.3922		0	0.390776	0.0951417		0	3.48434	0
0.042	0.0677	0.019357			0.06266	0.11729		0	2	8						0	0.6899	1.022		0	0.374732	0.205732		3.759	2.89879	0
	0.0408	0.067442			0.07832	0.07341		0	1	10						0	0.2525	0.9592		0.355173	0.102721	0.0605441		5.00069	3.96004	6.87408
	0.0396	0.051323			0.06055	0.09414		0	2	11						0	0.7072	0.9807		0.163111	0.315206	0		3.74031	2.82822	0
	0.0486	0.060865			0.11194	0.07188		0	1	16						0	0.2617	0.7662		0.09675	0.190501	0.0821305		4.70962	3.82156	0
	0.0346	0.049814			0.06425	0.05218		0	0	15						0	0.5634	0.6899		0.110209	0.259626	0.297664		1.96953	0	0
	0.0299	0.047351			0.05192	0.08621		0	0	6						0	0.8247	0.37		0.0968429	0	0.05143		3.6232	0	3.6357
	0.0497	0.029843			0.08646	0.0735		0	2	8						0	0.4886	5.6254		0.134994	0	0.0651435		5.56374	3.54958	7.9433
	0.0619	0.090749			0.091	0.08917		0	2	13						0.1714	1.1559	25.451		0.127134	0.164194	0.0398026		3.97186	2.425	3.1421
	0.026	0.040848			0.10522	0.09221		0	1	12						0.2603	0	6.355		0.0849077	0.194748	0.0573469		3.7442	2.0465	3.7623
	0.0386	0.041072			0.06047	0.06336		1	1	2						0.2671	1.5845	4.6811		0	0.102196	0.191084		5.8356	0.8651	3.9138
	0.0612	0.038254			0.06649	0.06766		1	0	4						10.04	0	8.7556		0.606955	0	0.114629		3.8424	1.4066	3.1277
	0.0436	0.039094			0.09597	0.05437		1	1	9						0.3274	0	11.523		0	0	0.119681		3.7438	0.6311	2.0393
	0.1083	0.04143			0.07138	0.06896		2	0	4						0	0	0		0	0.0782917	0.183896		0.1992	1.05	2.6104
	0.059	0.050103			0.06283	0.05298		1	0	3						0	0	0		0.26514	0.321807	0.0950314		3.0545	0.8825	2.8989
	0.0368	0.051761			0.04419	0.0933		0	0	2						0	0.3477	0		0	0.369074	0.286219		0.796	8.436	5.4047
	0.0257	0.113206			0.12515	0.09721		0	0	2						0	0.6231	0		0	0.0970508	0.242565		2.3063	31.013	0.533295
	0.0211	0.049824			0.06889	0.05991		0	1	2						0	9.3757	0		0	0	0.245334		4.2442	2.876	0.235748
	0.0318	0.059007			0.08449	0.06234		0	2	2						0	12.725	0		0.329616	0.165977	0.28422		7.7602	3.2096	0.629425
	0.0269	0.053862			0.0406	0.10632		0	5	3						0	1.5888	0		0	0.0815733	0.187691		0.128555	0.533295	0.854492
	0.0645	0.019908			0.10642	0.0935		0	3	6						0	0	0		0.422462	0.288758	0.25571		0.152969	0.235748	0.57106
	0.0595	0.081431			0.09539	0.08517		0	1	4						0	0	1.164		0	0.304123	0.245185		0.221634	0.629425	0.347137
	0.0597	0.056467			0.0624	0.10629		0	0	4						0	2.8807	0.7306		0	0	0.403485		0.125504	0.854492	0.580978
	0.0339	0.048128			0.04964	0.06881		0	0	5						0	0			0.833968	0.183296	0.272075		0.212479	0.57106
	0.0673	0.077414			0.0695	0.09269		0	1	4						0	0			0	0	0.436211		0.328445	0.347137
	0.0289	0.068278			0.07589	0.01848		0	0	0						0	0			0	0.284028	0.169344		0.302505	0.580978
	0.0216	0.116171			0.04799	0.0655		0	0	0						0	0			0.242838	0	0.30322
	0.0592	0.050384			0.04782	0.07763		0	0	0						0	0			0	0.125662	0.530267
	0.0344	0.054437			0.06413	0.09482		0	0	0						0	0			0.253084	0	0.344398
	0.07	0.113422			0.15234	0.0717		0	0	1						0	0			0.216755	0.242786	0.324958
	0.0241	0.03345			0.0872	0.06152		0	0	0						0	0			0.109027	0	0
	0.0187	0.065349			0.12222	0.09958		0	0	2						0	1.4026			0.0320418	0.0274488	0.194249
	0.0456	0.03679			0.02934	0.07439		0	0	2						0	36.922			0.0733051	0	0.109975
	0.0231	0.036408			0.06199	0.10104		0	0	3						0				0.0257097	0.0389198	0.0851393
	0.052	0.049418			0.07758	0.05435		0	1	1						0				0.115482	0	0.084316
	0.0519	0.025482			0.08205	0.09013		0	0											0.0398183	0.190227	0.102082
	0.021	0.117228			0.09069	0.08615		0	1											0	0.0656608	0.075057
	0.0526	0.058042			0.04851	0.06162		0	1											0.046615	0.118042	0.0421338
	0.0449	0.037602			0.06638	0.07891		0	3											0	0.0348781	0.088382
	0.0281	0.052318			0.04909	0.12131		0	1												0	0
	0.0322	0.056867			0.02433	0.05796
	0.058	0.068867				0.05093
	0.0534	0.075792				0.07326
	0.0583	0.057925				0.07767
	0.029	0.044236				0.04172
	0.0268	0.031474				0.06522
	0.0362	0.041492				0.05405
	0.0394	0.048043				0.02455
	0.0418	0.073826				0.02697
	0.0475	0.057352
	0.026	0.064409
	0.0683	0.0396
	0.0524	0.0187
	0.0352	0.037646
	0.0552	0.038246
	0.0272	0.041309
	0.0656	0.03909
	0.0713	0.0872
	0.0473	0.0402
	0.0457	0.1014
	0.027	0.0926
	0.0456	0.0442
	0.0311	0.0929
	0.0378	0.0379
	0.1104	0.026
	0.0398	0.0341
	0.0703	0.0315
	0.0934	0.0402
	0.0267	0.0556
	0.0334	0.0413
	0.0307	0.0927
	0.0278	0.0806
	0.023927	0.1086
	0.06021	0.0409
	0.026674	0.0434
	0.031281	0.0879
	0.037265	0.0665
	0.060949	0.052
	0.055762	0.0725
	0.028624	0.0475
	0.048553	0.052
	0.03343	0.0592
	0.017508	0.0446
	0.035713	0.0582
	0.052451	0.0308
	0.027062	0.0483
	0.046081	0.0974
	0.03926	0.0202
	0.072684	0.0303
	0.036178	0.0743
	0.038639	0.0261
	0.021754	0.0296
	0.0555	0.0197
	0.0544	0.0579
	0.0815	0.0583
	0.0625	0.0346
	0.0812	0.0573
	0.0557	0.0847
	0.0467	0.086941
	0.0623	0.036165
	0.0671	0.069684
	0.0833	0.080544
	0.064	0.059848
		0.047351
		0.027174
		0.029326
		0.022632
		0.048246
		0.052222
		0.042007
		0.027716
		0.036402
		0.046862
		0.013297
		0.054618
		0.07068
		0.054148
		0.077827
		0.064035
		0.072472
		0.057176
		0.061474
		0.041901
		0.035905
		0.050557
		0.056084
		0.08884
		0.085637
		0.027035
		0.019357
		0.067442
		0.051323
		0.060865
		0.049814
		0.047351
		0.029843
		0.090749
		0.040848
		0.041072
		0.038254
		0.039094
		0.04143
		0.050103
		0.051761
		0.113206
		0.049824
		0.059007
		0.053862
		0.019908
		0.081431
		0.056467
		0.048128
		0.077414
		0.068278
		0.116171
		0.050384
		0.054437
		0.113422
		0.03345
		0.065349
		0.03679
		0.036408
		0.049418
		0.025482
		0.117228
		0.058042
		0.037602
		0.052318
		0.056867
		0.068867
		0.075792
		0.057925
		0.044236
		0.031474
		0.041492
		0.048043
		0.073826
		0.057352
		0.064409
		0.0212
		0.0465
		0.0751
		0.0499
		0.0774
		0.0595
		0.07
		0.0707
		0.0522
		0.0615
		0.0679

## Sheet: FigS3
Slow NC Percentage, % of NCs
Heparin				Hirudin
10 min	20 min	30 min		10 min	20 min	30 min
10	15	11.54		0	6.7	9
0	18.2	25		0	12	15
0	20	22.2		2	7	12
6	14	26		5.4	9.9	7
12.5	17	19		4	11	6
NC Velocities, um/s
Heparin				Hirudin
10 min	20 min	30 min		10 min	20 min	30 min
0.107319	0.0708081	0.0993204		0.189037	0.199161	0.104596
0.171957	0.129223	0.0788181		0.13665	0.155976	0.128092
0.0260465	0.0896128	0.0550349		0.163555	0.0971185	0.0721093
0.0516395	0.019145	0.093476		0.179437	0.0170191	0.0635552
0.0828757	0.0750177	0.112091		0.129779	0.0580846	0.109191
0.0669109	0.078348	0.151271		0.192087	0.0489343	0.0985756
0.125068	0.158324	0.00823112		0.123106	0.131744	0.0719495
0.0644782	0.278163	0.13421		0.22559	0.181181	0.103913
0.0915166	0.0801699	0.105416		0.0824531	0.0684301	0.0919324
0.0980444	0.188546	0.0705931		0.174558	0.125414	0.087924
0.110154	0.0875783	0.0743563		0.125612	0.12761	0.165474
0.0783874	0.0859794	0.0380203		0.197325	0.269841	0.136057
	0.131098	0.0579172		0.240224	0.130957	0.152687
	0.0819573	0.0673468		0.127908	0.272488	0.11183
	0.163533	0.0723923		0.113106	0.131289	0.134868
	0.125097	0.15691		0.163114	0.095023	0.0989798
	0.0517835	0.0621193		0.100916	0.21832	0.124455
	0.0558152	0.0712978		0.12	0.0448542	0.121141
	0.0757937	0.0763177		0.0018	0.0505221	0.0544848
	0.0614623	0.0674479		0.148	0.193762	0.0869638
	0.100529	0.103258		0.01154	0.0578657	0.105796
	0.115031	0.0697416		0.07	0.0525518	0.0457464
	0.0636233	0.0631642		0.0148	0.152958
	0.0767233	0.0887517		0.15	0.171095
	0.082285	0.070266		0.15	0.230503
	0.0302889	0.0150046		0.15	0.0647679
	0.0244821	0.0386595			0.0836076
	0.0958864	0.0763366			0.166104
	0.109672	0.124207			0.0296082
	0.051777	0.0935549			0.126585
	0.0415441	0.0559277			0.143929
	0.0780298	0.0395734			0.0162721
		0.0540484			0.0532288
		0.0956499			0.0955653
		0.101702			0.103911
		0.108249			0.00960607
		0.0842081			0.13263
		0.0495004			0.124641
		0.134664			0.125742
		0.107671			0.036179
		0.0311189			0.0840018
		0.114773
		0.173481
		0.0168185
		0.111346
		0.0764742
		0.137356

## Sheet: FigS6
	Number of NC per FOV
Time	4	6	8	10	12	14	16	18	20	22	24	26	28	30
FOV 1	2	3	3	6	5	9	9	9	9	8	9	9	8	8
FOV 2	2	4	3	5	6	10	11	12	11	11	11	12	12	9
FOV 3	2	3	3	4	5	8	9	8	9	9	10	9	12	10
FOV 4	2	3	3	3	3	7	7	9	8	9	10	12	10	8
FOV 5	1	1	1	3	4	6	8	6	8	8	9	10	10	6
FOV 6	1	1	2	3	4	6	8	7	9	9	9	10	12	6
FOV 7	2	3	3	4	5	7	8	8	9	7	9	9	9	7
FOV 8	1	2	3	2	4	6	8	5	8	5	5	5	6	5
FOV 9	3	5	4	4	3	6	6	8	9	7	7	10	9	9
FOV 10	1	4	4	5	5	7	8	6	9	9	8	10	11	7
FOV 11	1	4	3	5	4	5	5	6	8	9	9	9	10	9
FOV 12	2	3	4	5	5	6	5	8	7	8	9	10	10	9
FOV 13	2	2	5	4	7	8	9	7	9	11	10	9	11	10
FOV 14	1	2	3	6	6	8	9	10	6	7	6	7	6	5
FOV 15	1	2	2	3	6	6	7	6	7	9	7	5	6	6
FOV 16	0	0	1	1	3	3	4	4	7	5	6	6	5	5
FOV 17	0	0	2	2	2	3	4	6	5	8	8	6	6	7
FOV 18	1	2	2	2	3	4	4	4	6	7	7	9	8	8
FOV 19	1	2	2	2	4	4	4	7	7	9	9	8	6	6
FOV 20	1	2	1	3	4	6	6	8	9	11	11	11	9	8
FOV 21	2	3	3	5	5	8	8	8	9	12	9	12	10	10
FOV 22	5	4	4	6	7	8	7	8	6	10	10	12	12	12
FOV 23	1	3	3	5	4	6	7	8	9	12	13	11	11	11
FOV 24	1	2	3	2	4	5	6	7	9	7	8	8	9	10
FOV 25	3	3	4	2	4	4	6	4	7	9	7	8	8	10
FOV 26	1	2	2	1	4	3	6	5	4	3	3	2	3	6

## Sheet: FigS7
Resting						Collagen						BSA
WBC	LYM	MON	GRA	PLT	MPV	WBC	LYM	MON	GRA	PLT	MPV	WBC	LYM	MON	GRA	PLT	MPV
3.7	1.3	0.1	2.3	186	7	2.9	1.6	0.1	1.2	62	6.7	4.8	1.7	0.1	3	161	7
4.8	1.7	0.1	3	180	7.1	2.8	1.7	0.1	1	58	6.8	4.7	1.8	0.1	2.8	117	6.7
4.6	1.7	0.1	2.8	212	7.2	2.9	1.6	0.1	1.2	54	6.8	4.1	1.3	0.1	2.7	114	6.7
4	1.3	0.1	2.6	154	6.2	2.7	0.9	0	1.8	77	6.8	4.1	1.3	0.1	2.7	104	6.6
3.1	1	0.1	2	184	6.4	2.4	0.9	0	1.5	76	6.5	3.4	1	0.1	2.3	98	6.9
4.4	1.4	0.2	2.8	128	6.5	3	1	0.1	1.9	94	6.8	3.4	0.9	0.1	2.4	110	6.9
3.1	1.2	0.1	1.8	123	7.2	2.6	1	0	1.6	87	7.5
3.2	1.2	0.1	1.9	121	7.1	2.6	1.1	0.1	1.4	96	7.2
3.1	1.2	0.1	1.8	261	7.1	2.5	1	0	1.5	88	7.1
6.4	2.2	0.2	4	266	6.9
6.6	2.3	0.2	4.1	256	6.9
6.3	2.1	0.2	4	160	6.9
4.9	1.6	0.1	3.2	168	6.7
4.9	1.6	0.2	3.1	173	6.9
4.2	1.2	0.1	2.9	163	6.7
4.1	1.2	0.1	2.8	194	7
GRA					PLT					GRA Decrease, %
Pre-Perfusion		Post-Perfusion			Pre-Perfusion		Post-Perfusion
Non-Penic	Penic	Non-Penic	Penic		Non-Penic	Penic	Non-Penic	Penic		Non-Penic	Penic
3.5	3.3	0.9	1		225	72	66	24		74.2857	69.697
2.6	2.6	2.2	1.7		289	38	129	18		25.8065	25
3.8	3.8	2.5	3.2		184	117	163	73		27.0833	15.7895
3.2	3	2.1	2		228	136	130	67		34.375	33.3333
2.4	2.1	1.5	1.3		133	42	59	13		37.5	38.0952
2.9	2.8	1.6	2.3		270	72	67	58		44.8276	17.8571
2.6	2.5	1.7	2.3		162	67	69	29		34.6154	8
1.9	1.8	1.2	1.5		143	31	85	26		36.8421	16.6667

## Sheet: FigS8
NC crawling velocity, um/s
Non-depleted 10 min	Depleted 10 min	Non-depleted 20 min	Depleted 20 min	Non-depleted 30 min	Depleted 30 min
0.0753783	0.128948	0.15376	0.073837	0.0712243	0.071528
0.136067	0.128948	0.18958	0.073492	0.119815	0.136741
0.0618336	0.156797	0.168671	0.091638	0.108148	0.153663
0.114069	0.145396	0.111501	0.201006	0.147436	0.18217
0.140976	0.103387	0.0802044	0.167429	0.130914	0.077255
0.0987157	0.137806	0.165039	0.114445	0.0759186	0.045084
0.0677355	0.155294	0.132117	0.116164	0.154228	0.160062
0.13992	0.169976	0.128508	0.155261	0.120652	0.087877
0.0676187	0.128172	0.0869683	0.126421	0.14498	0.145226
0.111595	0.072079	0.100083	0.060612	0.119256	0.108037
0.0545533	0.161097	0.171207	0.062514	0.109434	0.120651
0.216286	0.061306	0.159891	0.093788	0.126315	0.049802
0.36489	0.117641	0.234246	0.105986	0.11358	0.165162
0.0686198	0.180368	0.124683	0.133982	0.171765	0.075098
0.196878	0.137128	0.0962153	0.113365	0.164084	0.104635
0.106731	0.146172	0.0798605	0.108232	0.16491	0.085118
0.0866015	0.163725	0.0955085	0.172794	0.149408	0.141112
0.0923538	0.120228	0.0833693	0.154606	0.0504274	0.069702
0.0893672	0.100966	0.0872066	0.116243	0.0769864	0.08711
0.114883	0.195696	0.0672732	0.052335	0.123447	0.099433
0.0977525	0.123938	0.0543943	0.084299	0.0918848	0.185244
0.162176	0.214642	0.0816298	0.120752	0.0488478	0.119713
0.242394	0.072543	0.157062	0.138418	0.0679371	0.168808
0.15774	0.112847	0.0572275	0.172623	0.117012	0.114801
0.263543	0.09556	0.0662702	0.149998	0.099134	0.079781
0.271751	0.164203	0.104347	0.105128	0.091661	0.177363
0.206946	0.368946	0.129632	0.154437	0.095146	0.17309
0.121859	0.123665	0.205934	0.07542	0.0917655	0.134912
0.176774	0.120902	0.0912381	0.124119	0.108602	0.05592
0.0980149	0.0865593	0.0584332	0.150862	0.143575	0.111034
0.209243		0.0774324	0.15668	0.173168	0.090405
0.0950059		0.103038	0.152885	0.149141	0.111775
0.113261		0.167048	0.105176	0.10784	0.094745
0.106763		0.24641	0.078835	0.15277	0.080963
0.155434		0.149041	0.14167	0.149141	0.165605
0.148449		0.150839	0.115312	0.108631	0.12923
0.0674823		0.121589	0.10754	0.0861038	0.120675
0.200574		0.0786587	0.136617	0.0897985	0.095011
0.181098		0.198488	0.160364	0.0949526	0.129677
0.343326		0.234796	0.049493	0.0821328	0.114783
0.0711428		0.0883226	0.085651	0.0922055	0.052162
0.214153		0.100075	0.137839	0.0565314	0.082192
0.0599818		0.267515	0.106319	0.0762617	0.140377
0.0876755		0.0646128	0.161512	0.127807	0.09169
0.0655947		0.0686706	0.094697	0.0771519	0.205322
0.153805		0.0892353	0.082285	0.0686203	0.136583
0.107563		0.0839054	0.120374	0.212923	0.121049
0.063574		0.10292	0.161512	0.11365	0.129656
0.082453		0.10292	0.115424	0.119398	0.186989
0.167974		0.0472191	0.106729	0.140375	0.132215
0.0652215		0.0688865	0.147655	0.0986175	0.156828
0.103716		0.204727	0.125016	0.140526	0.134014
0.135786		0.247162	0.075826	0.0997219	0.0786
0.179608		0.0804971	0.108386	0.110702	0.137588
0.0912066		0.322243	0.069886	0.0618488	0.098378
		0.0462187	0.104932	0.0650604	0.085969
		0.188946	0.098012	0.0504395	0.045599
		0.0871655	0.11729	0.133007	0.185297
		0.103739	0.273437	0.0823634	0.10241
		0.16777	0.11782	0.10996	0.105465
		0.231469	0.103495	0.300735	0.131216
		0.046033	0.173117	0.159442	0.087151
		0.272698	0.049794	0.0888553	0.150422
		0.0452243	0.071911	0.0580672	0.127969
		0.129079	0.379916	0.111953	0.103275
		0.0964123	0.244768	0.0577808	0.153463
		0.0659498	0.115344	0.121764	0.140382
		0.137608	0.130041	0.0775027	0.150461
		0.0721797	0.134074	0.125514	0.13095
		0.0852087	0.12498	0.122112	0.117916
		0.0793908	0.100866	0.0894885	0.122188
		0.133594	0.065192	0.0799645	0.134176
		0.0890058	0.098937	0.0634436	0.17695
		0.0815566	0.06663	0.0929214	0.056418
		0.141828	0.180503	0.0816808	0.148979
		0.112584	0.0962945	0.115047	0.156117
		0.156118	0.0963894	0.0854404	0.075242
		0.0833365	0.2167	0.0800067	0.183866
		0.0866443	0.133115	0.0877336	0.098733
		0.0730851	0.0459651	0.0976811	0.09563
		0.0853343	0.0964731	0.0992376	0.096808
		0.232737	0.147853	0.139733	0.140549
		0.103734	0.107677	0.139241	0.161551
		0.131496	0.0834496	0.172506	0.081519
		0.156045		0.0546852	0.174247
		0.165351		0.349763	0.082506
		0.0790628		0.140695	0.118184
		0.133468		0.359701	0.05193
		0.0923871		0.118361	0.146092
		0.0922643		0.0980165	0.134776
		0.109333		0.0842676	0.086861
		0.102099		0.130913	0.10874
		0.0898293		0.117652	0.157153
		0.107469		0.159978	0.180788
		0.096094		0.117783	0.0738
		0.125764		0.0889801	0.124985
		0.0856144		0.245907	0.074417
		0.18579		0.153011	0.143444
		0.093349		0.173067	0.138393
		0.116059		0.127348	0.077383
		0.169935		0.0925017	0.130986
		0.150429		0.130719	0.109715
		0.152358		0.159664	0.105402
		0.0900207		0.0994416	0.140683
		0.105882		0.180837	0.12506
		0.133144		0.169306	0.138145
		0.244871		0.130865	0.099149
		0.191109		0.110973	0.0850668
		0.15018		0.12672	0.0759419
		0.123022		0.149953	0.133315
		0.114106		0.371687	0.0789337
		0.1083		0.11901	0.0985829
		0.119393		0.0638099	0.209573
		0.137341		0.0995256	0.145392
		0.140686		0.119208	0.10364
		0.177398		0.126463	0.130608
		0.144981		0.0931664	0.0872722
		0.0560767		0.118885	0.0519994
		0.0974345		0.149579	0.213803
		0.264253		0.08156
		0.173017		0.0957881
		0.126365		0.110909
		0.140365		0.0739872
		0.0937654		0.105736
		0.193869		0.0579613
		0.103453		0.138273
		0.0831027		0.0474267
		0.153629		0.0509286
		0.0888194		0.0598584
		0.116757		0.0852764
		0.0940503		0.0802634
		0.137188		0.0531098
		0.0485132		0.0503485
		0.0663849		0.0816296
		0.148694		0.0450731
		0.134046		0.117485
		0.0490876		0.0622606
		0.0611846		0.0540474
		0.195431		0.224991
		0.124705		0.0732807
		0.104229		0.13269
		0.129569		0.0770358
		0.10323		0.120484
		0.0599909		0.0618613
		0.10745		0.138334
		0.0611485		0.144667
		0.051985		0.105212
		0.127644		0.148363
		0.123873		0.140647
		0.112761		0.119248
		0.0552179		0.176398
		0.167935		0.0857906
		0.179022		0.0914066
		0.0675649		0.139738
		0.0654432		0.0781996
		0.131504		0.129982
		0.10368		0.158104
		0.175469		0.0817637
		0.0590817		0.105735
		0.143025		0.141475
		0.139624		0.123553
		0.228403		0.129288
		0.139624		0.124075
		0.205173		0.0953143
		0.158979		0.12936
		0.125599		0.105413
		0.175515		0.0966235
		0.0659559		0.0889253
		0.0642324		0.088381
		0.305468		0.218936
				0.104203
				0.16647
				0.116041
				0.0839847
				0.160698
				0.131118
				0.131118
				0.326426
				0.0839847
				0.0625211
				0.113181
				0.0881797
				0.196673
				0.0553459
				0.16594
				0.232074
				0.200384
				0.104167
				0.280925
				0.209392
				0.306879
				0.260101
				0.225259
				0.245698
				0.158787
				0.184807
				0.31893
				0.182601
				0.149645
				0.149645
				0.122586
				0.389827
				0.282441
				0.06469
				0.191284
				0.144318
				0.0991153
				0.0630977
				0.182827

## Sheet: FigS9
Relative P-Selectin Fluorescence to Thrombus Area, a.u./%
Vehicle				Fucoidan
10 min	20 min	30 min		10 min	20 min	30 min
610.38	359.367	176.217		325.162	183.924	81.2149
339.135	392.677	205.821		120.06	75.3681	116.564
664.758	328.878	168.378		87.6723	597.984	203.841
94.034	201.941	105.65		202.357	142.844	98.3521
118.209	322.474	134.701		222.23	376.522	96.6745
176.87	225.674	164.49		104.18	247.836	66.7973
113.603	447.968	155.69		123.218	176.686	112.027
125.558	105.444	104.34		123.815	93.2163	59.2076
116.401	90.2245	90.5831		91.6103	195.069	229.579
147.042	158.403	96.6044		86.7273	254.112	60.5658
127.924	99.1833	104.849		580.247	82.578	44.0049
234.204	52.7214	86.5649		289.949	112.227	50.5617
100.78	89.9769	148.303		611.718	65.4584	47.4041
369.629	87.9236	72.3393		329.936	111.53	83.4489
191.184	88.1172	37.2692		195.763	90.4915	311.103
169.806	82.0593	174.363		271.289	108.781	100.869
403.811	62.2674	66.3034		397.354	79.844	52.8997
706.349	74.9311	95.9225		224.817	150.79	60.0009
122.032	95.8849	40.5774		886.118	213.105	32.5026
290.714	96.7458	40.0388		563.407	190.454	193.925
155.266	62.5133	47.1166		127.831	192.627	192.882
	85.0352	110.415		193.422	246.876	252.98
	60.757	43.0872		771.95	248.961	142.785
	65.5388	78.7522		642.736	486.63	144.747
	44.6912	35.6628		422.822	117.656	218.997
	51.2024	49.3128		394.784	94.3341	272.448
		29.4134		460.11	331.323	379.197
		84.8464			344.582	122.131
						251.085

[truncated: 2 more sheets: FigS11D, FigS14]
